# Supplementary material for: Simultaneous Determination of Multiple Contaminants in Chicken Liver Using Dispersive Liquid-Liquid Microextraction (DLLME) Detected by LC-HRMS/MS
Source: Foods. 2023 Jul 4;12(13):2594. doi: 10.3390/foods12132594 (PMC10340173; doi:10.3390/foods12132594)
Supplement: Supplementary file 1 [file foods-12-02594-s001.zip]

Archive with 1 entries (1 files):
- foods-2433105-supplementary.pdf
